# Supplementary material for: Thermodynamic analysis of regulation in metabolic networks using constraint-based modeling
Source: BMC Res Notes. 2010 May 5;3:125. doi: 10.1186/1756-0500-3-125 (PMC2873351; doi:10.1186/1756-0500-3-125)
Supplement: Additional file 1 — Supplemental table S1: List of reactions, metabolites in the metabolic network of G. sulfurreducens and their associated standard free energy change (kcal/mol). The list of standard free energy change associated with the metabolic reactions in G. sulfurreducens as determined by the group contribution method. [file 1756-0500-3-125-S1.XLS]

## Sheet: Sheet1
Abbreviation	Equation	Delta G (kJ/mol)
AACPAT	[c] : accoa + acp --> acacp + coa	0
ACBIPGT	[c] : adcobap + gtp + h --> adgcoba + ppi	0		Reaction Abbreviation as in Mahadevan et al., 2006
ACCOAC	[c] : accoa + atp + hco3 --> adp + h + malcoa + pi	-1
ACGK	[c] : acglu + atp --> acg5p + adp	-6.6
ACGS	[c] : accoa + glu-L --> acglu + coa + h	-5.5
ACHBS	[c] : 2obut + h + pyr --> 2ahbut + co2	-10.4
ACKr	[c] : ac + atp <==> actp + adp	-5
ACLS	[c] : h + (2) pyr --> alac-S + co2	-11.3
ACMAT1	[c] : acacp + h + malacp --> aaacp + acp + co2	0
ACNPLYS	[c] : acmana + h2o + pep --> acnam + pi	-3.4
ACONT	[c] : cit <==> icit	1.3
ACOTA	[c] : acorn + akg <==> acg5sa + glu-L	-1
ACt2	ac[e] + h[e] --> ac[c] + h[c]	0
ADCL	[c] : 4adcho --> 4abz + h + pyr	-35.7
ADCOBAK	[c] : adcoba + atp --> adcobap + adp + h	0
ADCOBAS	[c] : 1ap2ol + adcobhex --> adcoba + h2o	0
ADCOBHEXS	[c] : adcobdam + (4) atp + (4) gln-L + (4) h2o --> adcobhex + (4) adp + (4) glu-L + (4) h + (4) pi	0
ADCS	[c] : chor + gln-L --> 4adcho + glu-L	-7.4
ADK1	[c] : amp + atp <==> (2) adp	0
ADK2	[c] : amp + pppi <==> adp + ppi	-208.1
ADNK1	[c] : adn + atp --> adp + amp + h	-13.3
ADOCBLS	[c] : adgcoba + (0.5) h + (0.5) nad + rdmbzi --> cobamcoa + gmp + (0.5) nadh	0
ADPT	[c] : ade + prpp --> amp + ppi	152.7
ADSK	[c] : aps + atp --> adp + h + paps	-13.3
ADSL1	[c] : dcamp --> amp + fum	-200.4
ADSL2	[c] : 25aics --> aicar + fum	7.7
ADSS	[c] : asp-L + gtp + imp --> dcamp + gdp + (2) h + pi	-12.7
AGPAT	[c] : 12dag3p + coa --> 1ag3p + acoa	0
AGPR	[c] : acg5sa + nadp + pi <==> acg5p + h + nadph	-100.3
AHC	[c] : ahcys + h2o <==> adn + hcys-L	5.7
AHCYSNS	[c] : ahcys + h2o --> ade + rhcys	-0.9
AHMMPS	[c] : air + h2o --> 4ahmmp + gcald + (0.5) o2 + pi	0
AICART	[c] : 10fthf + aicar <==> fprica + thf	-6.1
AIRC	[c] : air + co2 --> 5aizc + h	-5.6
AKGD	[c] : akg + coa + nad --> co2 + nadh + succoa	-8.3
ALAALA	[c] : (2) ala-D + atp <==> adp + alaala + h + pi	-5.5
ALAD_L	[c] : ala-L + h2o + nad --> h + nadh + nh4 + pyr	8.7
ALAR	[c] : ala-L <==> ala-D	0
ALATA_L	[c] : akg + ala-L <==> glu-L + pyr	-0.1
ALDD2x	[c] : acald + h2o + nad --> ac + (2) h + nadh	0
AMAA	[c] : acmama + h2o --> acmam + ala-L	-12.6
AMAOT	[c] : 8aonn + amet <==> amob + dann	2.6
AMMQT8_2	[c] : 2dmmq8 + amet --> ahcys + h + mqn8	-19.2
ANPRT	[c] : anth + prpp --> ppi + pran	-11.4
ANS1	[c] : chor + gln-L --> anth + glu-L + h + pyr	-43.1
AOXS	[c] : ala-L + h + pmcoa <==> 8aonn + co2 + coa	0
APAT	[c] : accoa + h2o + thdp <==> acamoxm + coa	-12.7
APRAUR	[c] : 5apru + h + nadph --> 5aprbu + nadp	-3.2
Abbreviation	Equation
ARGDC	[c] : arg-L + h --> agm + co2	7.8
ARGSL	[c] : argsuc <==> arg-L + fum	-8.7
ARGSS	[c] : asp-L + atp + citr-L --> amp + argsuc + h + ppi	-0.2
ASAD	[c] : aspsa + nadp + pi <==> 4pasp + h + nadph	-17.4
ASNS1	[c] : asp-L + atp + gln-L + h2o --> amp + asn-L + glu-L + h + ppi	-3.1
ASP1DC	[c] : asp-L + h --> ala-B + co2	-9.2
ASPCT	[c] : asp-L + cbp --> cbasp + h + pi	-6.5
ASPK	[c] : asp-L + atp <==> 4pasp + adp	-20.7
ASPO1	[c] : asp-L + nad --> (2) h + iasp + nadh	2.7
ASPT	[c] : asp-L --> fum + nh4	42.6
ASPTA1	[c] : akg + asp-L <==> glu-L + oaa	1.6
ATO	[c] : ac + succoa --> accoa + succ	-6.7
ATPM	[c] : atp + h2o --> adp + h + pi	-9.1
ATPPRT	[c] : atp + prpp --> ppi + prbatp	6.7
ATPS4	adp[c] + (4) h[e] + pi[c] --> atp[c] + (3) h[c] + h2o[c]	6.3
BPNT	[c] : h2o + pap --> amp + pi	0
BTMAT1	[c] : 2beacp + h + nadh --> butacp + nad	-1.2
BTS	[c] : dtbt + (2) s --> btn + h2s	-6.7
CA2abc	atp[c] + ca2[e] + h2o[c] --> adp[c] + ca2[c] + h[c] + pi[c]	-6.7
CA2abc1	atp[c] + ca2[c] + h2o[c] --> adp[c] + ca2[e] + h[c] + pi[c]	208.1
CBMK	[c] : atp + cbm --> adp + cbp	-641.9
CBPS	[c] : (2) atp + gln-L + h2o + hco3 --> (2) adp + cbp + glu-L + (2) h + pi	-6.7
CD2abc1	atp[c] + cd2[c] + h2o[c] --> adp[c] + cd2[e] + h[c] + pi[c]	-6.7
CD2abc2	atp[c] + cd2[e] + h2o[c] --> adp[c] + cd2[c] + h[c] + pi[c]	0
CDGPT	[c] : cdpdag + glyc3p --> cmp + h + pglyp	0
CDPDSP	[c] : cdpdag + ser-L --> cmp + h + ps	0
CDPMEK	[c] : 4c2me + atp --> 2p4c2me + adp + h	13.3
CHORM	[c] : chor --> pphn	-17.4
CHORS	[c] : 3psme --> chor + pi	-4.9
CITt6	cit[e] + h[e] <==> cit[c] + h[c]	0
CLPNS	[c] : cdpdag + pgly --> cdlp + cmp + h	0
CO1DAMAT	[c] : atp + co1dam + h2o + (0.5) nadh --> adcobdam + (0.5) h + (0.5) nad + pi + ppi	0
CO2DAMR	[c] : (2) co2dam + nadh --> (2) co1dam + h + nad	0
CO2t	co2[e] <==> co2[c]	0
COBALTt5	cobalt2[c] <==> cobalt2[e]	0
COBAT	[c] : cobamcoa + pi + ppi <==> atp + cbl1 + h + (0.5) h2o2	0
CODH	[c] : CO + fdxo-4:2 + h2o --> co2 + fdxr-4:2 + (2) h	-69
CPPPGO	[c] : cpppg3 + (2) h + o2 --> (2) co2 + (2) h2o + pppg9	0
CPPPGOAN	[c] : (2) amet + cpppg3 + (2) fdxo-4:2 + (2) nadph --> (2) co2 + (2) dad-5 + (2) fdxr-4:2 + (2) h + (2) met-L + (2) nadp + pppg9	0
CRET	[c] : crtn + h2o --> creat	0
CS	[c] : accoa + h2o + oaa --> cit + coa + h	-8.9
CTL	[c] : cysth-L + h2o --> 2obut + cys-L + h + nh3	-11.7
CTPS1	[c] : atp + nh3 + utp --> adp + ctp + h + pi	17.4
CTPS2	[c] : atp + gln-L + h2o + utp --> adp + ctp + glu-L + (2) h + pi	-34.6
CYCPO	[c] : (2) focytc + (2) h + h2o2 --> (2) ficytc + (2) h2o	32.1
CYOR1m	(2) ficytc[c] + mql7[c] --> (2) focytc[c] + h[e] + h[c] + mqn7[c]	6.9
CYSS	[c] : acser + h2s --> ac + cys-L + h	-12.8
CYSTL	[c] : cysth-L + h2o --> hcys-L + nh4 + pyr	-2.3
CYSTS	[c] : hcys-L + ser-L --> cysth-L + h2o	-5.7
CYTK1	[c] : atp + cmp <==> adp + cdp	0
CYTK2	[c] : atp + dcmp <==> adp + dcdp	0
Clt	cl[e] <==> cl[c]	0
Coabc	atp[c] + cobalt2[e] + h2o[c] --> adp[c] + cobalt2[c] + h[c] + pi[c]	-6.7
Cuabc	atp[c] + cu2[e] + h2o[c] --> adp[c] + cu2[c] + h[c] + pi[c]	-6.7
DADK	[c] : atp + damp <==> adp + dadp	0
DAGK	[c] : 12dgr + atp --> 12dag3p + adp + h	198.6
DAHPS	[c] : e4p + h2o + pep --> 2dda7p + pi	-3.2
DAPDC	[c] : 26dap-M + h --> co2 + lys-L	-3.2
DAPE	[c] : 26dap-LL <==> 26dap-M	0
DB4PS	[c] : ru5p-D --> db4p + for + h	-20.9
DBTS	[c] : atp + co2 + dann --> adp + dtbt + (3) h + pi	-24.5
DDMAT5	[c] : 2tddacp + h + nadh --> ddeacp + nad	0
DEMAT4	[c] : 2tdeacp + h + nadh --> decacp + nad	0
DGK1	[c] : atp + dgmp <==> adp + dgdp	-0.1
DGTPH	[c] : dgtp + h2o --> dgsn + pppi	194.7
DHAD1	[c] : 23dhmb --> 3mob + h2o	-6.9
DHAD2	[c] : 23dhmp --> 3mop + h2o	-325.2
DHDPRy	[c] : 23dhdp + h + nadph --> nadp + thdp	-10
DHDPS	[c] : aspsa + pyr --> 23dhdp + h + (2) h2o	-31.8
DHFOR2	[c] : dhf + nadp <==> fol + nadph	40.2
DHFOR3	[c] : fol + h + (2) nadph <==> (2) nadp + thf	-49.9
DHFR	[c] : dhf + h + nadph <==> nadp + thf	-9.7
DHFS	[c] : atp + dhpt + glu-L --> adp + dhf + h + pi	-6.4
DHNAOT	[c] : dhna + nad + octdp --> 2dmmq8 + co2 + nadh + ppi	2.5
DHORD4	[c] : dhor-S + mqn7 <==> mql7 + orot	-16.9
DHORTS	[c] : dhor-S + h2o <==> cbasp + h	-5.5
DHPPDA	[c] : 25dhpp + h2o --> 5apru + nh3	-197.2
DHPS1	[c] : 2ahhmp + 4abz --> dhpt + h2o	-8.4
DHQD1	[c] : 3dhq <==> 3dhsk + h2o	-9.2
DHQS	[c] : 2dda7p --> 3dhq + pi	-13.3
DMATT	[c] : dmpp + ipdp --> grdp + ppi	-15.6
DMOCT	[c] : ctp + kdo --> ckdo + ppi	-16.2
DMPPS	[c] : h + h2mb4p + nadh --> dmpp + h2o + nad	-13.3
DPCOAK	[c] : atp + dpcoa --> adp + coa + h	0
DPR	[c] : 2dhp + h + nadph --> nadp + pant-R	-15.6
DTMPK	[c] : atp + dtmp <==> adp + dtdp	0
DUTPDP	[c] : dutp + h2o --> dump + h + ppi	-17.4
DXPRI	[c] : dxyl5p + h + nadph <==> 2me4p + nadp	-14.5
DXPS	[c] : g3p + h + pyr --> co2 + dxyl5p	-8.1
ENO	[c] : 2pg <==> h2o + pep	-1
EPPP	[c] : h2o + polypi --> (2) h + pi	0
FBA	[c] : fdp <==> dhap + g3p	4.2
FBP	[c] : fdp + h2o --> f6p + pi	6.6
FCLT	[c] : fe2 + ppp9 --> h + pheme	0
FDH	[c] : for + nad --> co2 + nadh	-3.2
FE2abc	atp[c] + fe2[e] + h2o[c] --> adp[c] + fe2[c] + h[c] + pi[c]	-6.7
FERCYT	fe3[e] + focytc[c] --> fe2[e] + ficytc[c]	0
FMNAT	[c] : atp + fmn + h --> fad + ppi	9.9
FNOR	[c] : fdxr-4:2 + h + nadp <==> fdxo-4:2 + nadph	24.2
FOMETR	[c] : 5fothf + h <==> h2o + methf	0
FORt2	for[e] + h[e] <==> for[c] + h[c]	0
FRD5	[c] : mqn7 + succ <==> fum + mql7	6.6
FRTT	[c] : frdp + ipdp --> ggdp + ppi	0
FUM	[c] : fum + h2o <==> mal-L	-0.6
FUMt4	fum[e] + (3) h[e] --> fum[c] + (3) h[c]	0
G1Dx	[c] : glc-D + nad --> g15lac + h + nadh	0
G1Dy	[c] : glc-D + nadp --> g15lac + h + nadph	0
G1PACT	[c] : accoa + gam1p --> acgam1p + coa + h	-5.5
G1PTMT	[c] : dttp + g1p + h --> dtdpglc + ppi	0
G1SAT	[c] : glu1sa <==> 5aop	-1.4
G3PD1	[c] : glyc3p + nad <==> dhap + h + nadh	3.7
G3PD2	[c] : glyc3p + nadp <==> dhap + h + nadph	13.2
G3PD4	[c] : glyc3p + mqn7 --> dhap + mql7	-17.9
G5SADs	[c] : glu5sa <==> 1pyr5c + h + h2o	0
G5SD	[c] : glu5p + h + nadph --> glu5sa + nadp + pi	0
GALT	[c] : gal1p + h + utp <==> ppi + udpgal	0
GALU	[c] : g1p + h + utp <==> ppi + udpg	9.6
GAPD	[c] : g3p + nad + pi <==> 13dpg + h + nadh	-9.8
GAPDy1	[c] : g3p + h2o + nadp --> 3pg + (2) h + nadph	49.6
GARFT	[c] : 10fthf + gar <==> fgam + h + thf	-7.3
GCCa	[c] : gly + h + lpro --> alpro + co2	0
GCCb	[c] : alpro + thf --> dhlpro + mlthf + nh4	0
GCCc	[c] : dhlpro + nad --> h + lpro + nadh	0
GCOP	[c] : atp + glycogen + h2o --> adp + g1p + h	-7.1
GDMANE	[c] : gdpddm <==> gdpofuc	0
GDPMD	[c] : gdpman --> gdpddm + h2o	0
GF6PTA	[c] : f6p + gln-L --> gam6p + glu-L	-6.7
GGTT	[c] : ggdp + ipdp --> pendp + ppi	0
GHMT	[c] : ser-L + thf <==> gly + h2o + mlthf	-112
GK1	[c] : atp + gmp <==> adp + gdp	0
GLCS1	[c] : adpglc --> adp + glycogen + h	399.7
GLGC	[c] : atp + g1p + h --> adpglc + ppi	9.9
GLNS	[c] : atp + glu-L + nh4 --> adp + gln-L + h + pi	-1.3
GLNSP3	[c] : atp + nh3 + uaagmda --> adp + pi + uaagtmda	0
GLNTRS	[c] : atp + gln-L + trnagln --> amp + glntrna + h + ppi	0
GLNabc	atp[c] + gln-L[e] + h2o[c] --> adp[c] + gln-L[c] + h[c] + pi[c]	-6.7
GLU5K	[c] : atp + glu-L --> adp + glu5p	-6.6
GLUDx	[c] : glu-L + h2o + nad <==> akg + h + nadh + nh4	8.3
GLUDy	[c] : glu-L + h2o + nadp <==> akg + h + nadph + nh4	17.8
GLUPRT	[c] : gln-L + h2o + prpp --> glu-L + ppi + pram	-11.6
GLUR	[c] : glu-D <==> glu-L	0
GLUSy	[c] : akg + gln-L + h + nadph --> (2) glu-L + nadp	-23.2
GLUSz	[c] : akg + fdxr-4:2 + gln-L + (2) h <==> fdxo-4:2 + (2) glu-L	165.2
GLUTRR	[c] : glutrna + (2) h + nadph --> glu1sa + nadp + trnaglu	0
GLUTRS	[c] : atp + glu-L + trnaglu --> amp + glutrna + h + ppi	0
GLYD	[c] : h + hpyr + nadh <==> glyc-R + nad	-6.1
GLYK	[c] : atp + glyc --> adp + glyc3p + h	-13.4
GLYt6	gly[e] + h[e] <==> gly[c] + h[c]	0
GMPS2	[c] : atp + gln-L + h2o + xmp --> amp + glu-L + gmp + (2) h + ppi	-14.1
GOFUCR	[c] : gdpofuc + h + nadph --> gdpfuc + nadp	-11.9
GRTT	[c] : grdp + ipdp --> frdp + ppi	-13.4
GSADH	[c] : glu5sa + h2o + nad --> glu-L + (2) h + nadh	-9.9
GSHPO	[c] : (2) gthrd + h2o2 --> gthox + (2) h2o	-74.3
GTPCII	[c] : gtp + (3) h2o --> 25dhpp + for + (2) h + ppi	0
GTPDPK	[c] : atp + gtp --> amp + gdptp + h	-13.3
GUAPRT	[c] : gua + prpp --> gmp + ppi	-3.3
H2Ot5	h2o[e] <==> h2o[c]	0
H2td	h2[c] <==> h2[e]	0
HBUHL1	[c] : 3hbacp --> 2beacp + h2o	0
HBUR1	[c] : aaacp + h + nadph --> 3hbacp + nadp	0
HBZOPT	[c] : 4hbz + octdp --> 3ophb + ppi	-281.5
HCO3E	[c] : co2 + h2o <==> h + hco3	-0.8
HDACPHL	[c] : h2o + hdeacp --> acp + h + hdca	0
HDDHL5	[c] : 3hddacp --> 2tddacp + h2o	0
HDDR5	[c] : 3oxddacp + h + nadph --> 3hddacp + nadp	0
HDEHL4	[c] : 3hdeacp --> 2tdeacp + h2o	0
HDER4	[c] : 3oxdeacp + h + nadph --> 3hdeacp + nadp	0
HDH	[c] : h2 + nad --> h + nadh	-8.5
HDH2	(2) h[c] + h2[c] + mqn7[c] --> (2) h[e] + mql7[c]	-39.3
HDMAT7	[c] : 2thdeacp + h + nadh --> hdeacp + nad	0
HEMAT2	[c] : 2theacp + h + nadh --> hexacp + nad	0
HEPTT	[c] : hepdp + ipdp --> octdp + ppi	0
HEX1	[c] : atp + glc-D --> adp + g6p + h	-13.3
HEXTT	[c] : hexdp + ipdp --> hepdp + ppi	0
HGBAMCOC	[c] : atp + cobalt2 + h2o + hgbam + nadh --> adp + co2dam + h + nad + pi	0
HGBAMS	[c] : (2) atp + (2) gln-L + h2o + hgbyr --> (2) adp + (2) glu-L + h + hgbam + ppi	0
HGR	[c] : hg2 + nadph <==> h + hg0 + nadp	-14.7
HHDHL7	[c] : 3hpaacp --> 2thdeacp + h2o	0
HHDR7	[c] : 3oxhdacp + h + nadph --> 3hpaacp + nadp	0
HHYHL2	[c] : 3hhacp --> 2theacp + h2o	0
HHYR2	[c] : 3oxhacp + h + nadph --> 3hhacp + nadp	0
HIBD	[c] : 3hmp + nad --> 2mop + h + nadh	85.8
HISTD	[c] : h2o + histd + (2) nad --> (3) h + his-L + (2) nadh	-8.7
HISTP	[c] : h2o + hisp --> histd + pi	10.5
HMBS	[c] : h2o + (4) ppbng --> hmbil + (4) nh4	-26.6
HMPK1	[c] : 4ahmmp + atp --> 4ampm + adp + h	-3.8
HMPK2	[c] : 4ahmmp + ctp --> 4ampm + cdp + h	-13.3
HMPK3	[c] : 4ahmmp + utp --> 4ampm + h + udp	-3.8
HMPK4	[c] : 4ahmmp + gtp --> 4ampm + gdp + h	-13.3
HOCHL3	[c] : 3hocacp --> 2toceacp + h2o	0
HOCR3	[c] : 3oxocacp + h + nadph --> 3hocacp + nadp	0
HODHL8	[c] : 3hocdacp --> 2tocdacp + h2o	0
HODR8	[c] : 3oxocdacp + h + nadph --> 3hocdacp + nadp	0
HP5CD	[c] : 1p3h5c + (2) h2o + nad --> 4hglu + h + nadh	0
HPOD	[c] : Lhpro + fad --> 1p3h5c + fadh2 + h	14.6
HPPK	[c] : 2ahhmp + atp --> 2ahhmd + amp + h	-13.3
HSAT	[c] : accoa + hom-L <==> achms + coa	-6.9
HSDy	[c] : hom-L + nadp <==> aspsa + h + nadph	14.6
HSK	[c] : atp + hom-L --> adp + h + phom	-13.3
HSTPT	[c] : glu-L + imacp --> akg + h + hisp	-6.9
HTDHL6	[c] : 3htdacp --> 2ttdeacp + h2o	0
HTDR6	[c] : 3oxtdacp + h + nadph --> 3htdacp + nadp	0
HXPRT	[c] : hxan + prpp --> imp + ppi	-3.2
ICDHy	[c] : icit + nadp <==> akg + co2 + nadph	12.3
ICHORSi	[c] : chor --> ichor	0
ICHORT	[c] : h2o + ichor --> 23ddhb + pyr	-12.4
IG3PS	[c] : gln-L + prlp --> aicar + eig3p + glu-L + (2) h	-35.8
IGPDH	[c] : eig3p + h --> h2o + imacp	-1.3
IGPS	[c] : 2cpr5p + h --> 3ig3p + co2 + h2o	-17.2
ILETA	[c] : akg + ile-L <==> 3mop + glu-L	0
ILEabc	atp[c] + h2o[c] + ile-L[e] --> adp[c] + h[c] + ile-L[c] + pi[c]	-6.7
ILEt6	h[e] + ile-L[e] <==> h[c] + ile-L[c]	0
IMPC	[c] : h2o + imp <==> fprica	-2.8
IMPD	[c] : h2o + imp + nad --> h + nadh + xmp	2.9
IPDPS	[c] : h + h2mb4p + nadh --> h2o + ipdp + nad	-17
IPMD	[c] : 3c2hmp + nad --> 3c4mop + h + nadh	6.1
IPPMIa	[c] : 3c2hmp <==> 2ippm + h2o	0.1
IPPMIb	[c] : 2ippm + h2o <==> 3c3hmp	-0.1
IPPS	[c] : 3mob + accoa + h2o --> 3c3hmp + coa + h	-7.6
KARA1	[c] : 23dhmb + nadp <==> alac-S + h + nadph	-36.8
KARA2	[c] : 2ahbut + h + nadph <==> 23dhmp + nadp	-13.2
KAS1	[c] : (14) h + ibcoa + (5) malcoa + (10) nadph --> (5) co2 + (6) coa + fa1 + (4) h2o + (10) nadp	0
KAS17	[c] : accoa + (22) h + (8) malcoa + (15) nadph --> (8) co2 + (9) coa + (7) h2o + (15) nadp + ocdcea	0
KAS3	[c] : (14) h + ivcoa + (5) malcoa + (10) nadph --> (5) co2 + (6) coa + fa3 + (4) h2o + (10) nadp	0
KAS4	[c] : 2mbcoa + (14) h + (5) malcoa + (10) nadph --> (5) co2 + (6) coa + fa4 + (4) h2o + (10) nadp	0
KAS7	[c] : accoa + (19) h + (7) malcoa + (13) nadph --> (7) co2 + (8) coa + (6) h2o + hdcea + (13) nadp	0
KAS9	[c] : (16) h + ivcoa + (6) malcoa + (11) nadph --> (6) co2 + (7) coa + fa9 + (5) h2o + (11) nadp	0
KDOPS	[c] : ara5p + h2o + pep --> kdo8p + pi	-5.9
Kt6	h[e] + k[e] <==> h[c] + k[c]	0
Ktabc	atp[c] + h2o[c] + k[e] --> adp[c] + h[e] + k[c] + pi[c]	-6.7
L-LACt4	h[e] + lac-L[e] --> h[c] + lac-L[c]	0
LDH_L	[c] : lac-L + nad <==> h + nadh + pyr	-205.9
LEUD	[c] : h2o + leu-D + nad --> 4mop + h + nadh + nh4	-207.5
LEUTA	[c] : akg + leu-L <==> 4mop + glu-L	46.2
LEUabc	atp[c] + h2o[c] + leu-L[e] --> adp[c] + h[c] + leu-L[c] + pi[c]	-6.7
LEUt6	h[e] + leu-L[e] <==> h[c] + leu-L[c]	0
LGTHL	[c] : gthrd + mthgxl --> lgt-S	-10.3
LPADSS	[c] : lipidX + u23ga --> h + lipidAds + udp	29
LYSt3	h[e] + lys-L[c] --> h[c] + lys-L[e]	0
MACPMT	[c] : acp + malcoa --> coa + malacp	0
MALt6	h[e] + mal-L[e] <==> h[c] + mal-L[c]	0
MAN1PT1	[c] : gtp + h + man1p --> gdpman + ppi	0.4
MAN6PI	[c] : man6p <==> f6p	-0.8
MCMAT2	[c] : butacp + h + malacp --> 3oxhacp + acp + co2	0
MCMAT3	[c] : h + hexacp + malacp --> 3oxocacp + acp + co2	0
MCMAT4	[c] : h + malacp + octacp --> 3oxdeacp + acp + co2	0
MCMAT5	[c] : decacp + h + malacp --> 3oxddacp + acp + co2	0
MCMAT6	[c] : ddeacp + h + malacp --> 3oxtdacp + acp + co2	0
MCMAT7	[c] : h + malacp + tdeacp --> 3oxhdacp + acp + co2	0
MCMAT8	[c] : h + hdeacp + malacp --> 3oxocdacp + acp + co2	0
MDH	[c] : mal-L + nad <==> h + nadh + oaa	6.2
ME1x	[c] : mal-L + nad --> co2 + nadh + pyr	1.3
ME2	[c] : mal-L + nadp --> co2 + nadph + pyr	10.8
MECDPDH	[c] : 2mecdp + nadh --> h2mb4p + h2o + nad	0
MECDPS	[c] : 2p4c2me --> 2mecdp + cmp	0
MEPCT	[c] : 2me4p + ctp + h --> 4c2me + ppi	0.4
METACH	[c] : achms + h2s <==> ac + h + hcys-L	0
METAT	[c] : atp + h2o + met-L --> amet + pi + ppi	-3.5
METS	[c] : 5mthf + hcys-L --> h + met-L + thf	-16
MGt5	mg2[c] <==> mg2[e]	0
MMCD	[c] : h + mmcoa-S --> co2 + ppcoa	-3.1
MMM	[c] : mmcoa-R --> succoa	1.8
MNabc	atp[c] + h2o[c] + mn2[e] --> adp[c] + h[c] + mn2[c] + pi[c]	-6.7
MOBDabc	atp[c] + h2o[c] + mobd[e] --> adp[c] + h[c] + mobd[c] + pi[c]	-6.7
MOHMT	[c] : 3mob + h2o + mlthf --> 2dhp + thf	-1.4
MTAN	[c] : 5mta + h2o --> 5mtr + ade	-0.9
MTAP	[c] : 5mta + pi --> 5mdr1p + ade	-7.5
MTHFC	[c] : h2o + methf <==> 10fthf + h	-0.5
MTHFD	[c] : mlthf + nadp <==> methf + nadph	11.6
MTHFR	[c] : fadh2 + h + mlthf --> 5mthf + fad	9.6
MTHFR1	[c] : (2) h + mlthf + nadph --> 5mthf + nadp	-3.6
N2t	n2[c] <==> n2[e]	0
NACCYT	[c] : acnam + ctp --> cmpacna + ppi	0
NADH5	(3) h[c] + mqn7[c] + nadh[c] --> (2) h[e] + mql7[c] + nad[c]	-40.7
NADK	[c] : atp + nad --> adp + h + nadp	-13.3
NADPH5	(3) h[c] + mqn7[c] + nadph[c] --> (2) h[e] + mql7[c] + nadp[c]	-50.2
NADS1	[c] : atp + dnad + nh4 --> amp + h + nad + ppi	206.3
NAt7	h[e] + na1[c] <==> h[c] + na1[e]	0
NDPK1	[c] : atp + gdp <==> adp + gtp	9.5
NDPK2	[c] : atp + udp <==> adp + utp	-40
NDPK3	[c] : atp + cdp <==> adp + ctp	9.5
NDPK4	[c] : atp + dtdp <==> adp + dttp	0
NDPK5	[c] : atp + dgdp <==> adp + dgtp	9.5
NDPK6	[c] : atp + dudp <==> adp + dutp	-0.1
NDPK7	[c] : atp + dcdp <==> adp + dctp	-50.4
NDPK8	[c] : atp + dadp <==> adp + datp	-0.1
NH4DIS	[c] : nh4 <==> h + nh3	0
NH4OHD	[c] : h + nh4oh <==> h2o + nh4	0
NH4t3	k[c] + nh4[e] --> k[e] + nh4[c]	0
NIT2	[c] : (8) atp + (4) fdxr-4:2 + (2) h + (8) h2o + n2 --> (8) adp + (4) fdxo-4:2 + h2 + (2) nh4 + (8) pi	24.6
NIabc	atp[c] + h2o[c] + ni2[e] --> adp[c] + h[c] + ni2[c] + pi[c]	-6.7
NIt5	ni2[c] <==> ni2[e]	0
NNAM	[c] : h2o + ncam --> nac + nh4	-5.8
NNAT	[c] : atp + h + nicrnt --> dnad + ppi	9.9
NNDMBRT	[c] : dmbzid + nicrnt --> 5prdmbz + h + nac	-3.7
NNDMBRT2	[c] : ribflv --> dmbzid + unknown1	170.3
NNDPR	[c] : (2) h + prpp + quln --> co2 + nicrnt + ppi	-1.2
NPHS	[c] : sbzcoa --> coa + dhna	-15.4
NTRIRfc	[c] : (6) focytc + (8) h + no2 --> (6) ficytc + (2) h2o + nh4	0
NTRIRy	[c] : (4) h + (3) nadph + no2 --> h2o + (3) nadp + nh4oh	0
OCBT	[c] : cbp + orn-L <==> citr-L + h + pi	-9.3
OCDMAT8	[c] : 2tocdacp + h + nadh --> nad + ocdacp	0
OCMAT3	[c] : 2toceacp + h + nadh --> nad + octacp	0
OCTDPS	[c] : frdp + (5) ipdp --> octdp + (5) ppi	-71.8
OCTT	[c] : ipdp + octdp --> nondp + ppi	-41.8
ODACPHL	[c] : h2o + ocdacp --> acp + h + ocdca	0
OIVD1	[c] : 4mop + coa + nad <==> co2 + ivcoa + nadh	0
OIVD2	[c] : 3mob + coa + nad --> co2 + ibcoa + nadh	0
OIVD3	[c] : 3mop + coa + nad --> 2mbcoa + co2 + nadh	0
OMCDC	[c] : 3c4mop + h --> 4mop + co2	-3.1
OMPDC	[c] : h + orot5p --> co2 + ump	-1.6
OOR	[c] : akg + coa + fdxo-4:2 --> co2 + fdxr-4:2 + h + succoa	-23
OPHBDC	[c] : 3ophb + h --> 2oph + co2	-0.5
ORNTAC	[c] : acorn + glu-L <==> acglu + orn-L	0.1
ORPT	[c] : orot5p + ppi <==> orot + prpp	3.2
OXFOt4	for[c] + oxa[e] <==> for[e] + oxa[c]	0
OXGDC2	[c] : akg + (2) h + thmpp --> co2 + ssaltpp	19.2
P5CD	[c] : 1pyr5c + (2) h2o + nad --> glu-L + h + nadh	5.2
P5CR	[c] : 1pyr5c + (2) h + nadph --> nadp + pro-L	1.9
PANTS	[c] : ala-B + atp + pant-R --> amp + h + pnto-R + ppi	-17.2
PAPPT3	[c] : udcpp + ugmda --> uagmda + ump	0
PAPSR2	[c] : (2) h + pap + so3 + trdox --> paps + trdrd	0
PC	[c] : atp + hco3 + pyr --> adp + h + oaa + pi	0
PC11M	[c] : amet + pre4 --> ahcys + h + pre5	0
PC17M	[c] : amet + pre3b --> ahcys + (3) h + pre4	0
PC20M	[c] : amet + shcl --> ahcys + h + pre3a	0
PC3BS	[c] : h + (0.5) o2 + pre3a --> pre3b	0
PC6AR	[c] : h + nadph + pre6a --> nadp + pre6b	0
PC6YM	[c] : (2) amet + pre6b --> (2) ahcys + co2 + (2) h + pre8	0
PC8XM	[c] : h + pre8 --> hgbyr	0
PDH	[c] : coa + nad + pyr --> accoa + co2 + nadh	-8.2
PFK	[c] : atp + f6p --> adp + fdp + h	-13.3
PFL	[c] : coa + pyr <==> accoa + for	-5
PGAMT	[c] : gam1p <==> gam6p	0
PGCD	[c] : 3pg + nad --> 3php + h + nadh	6.1
PGI	[c] : g6p <==> f6p	-0.8
PGK	[c] : 13dpg + adp <==> 3pg + atp	6.6
PGLUSYN	[c] : atp + glu-D --> adp + h + pi + polglu	0
PGLYCP	[c] : 2pglyc + h2o --> glyclt + pi	6.6
PGM	[c] : 3pg <==> 2pg	0
PGMT	[c] : g1p <==> g6p	0
PGPPH	[c] : h2o + pglyp --> pgly + pi	6.6
PHCYT	[c] : 12dag3p + ctp + h --> cdpdag + ppi	0
PHETA1	[c] : akg + phe-L <==> glu-L + phpyr	0
PIabc	atp[c] + h2o[c] + pi[e] --> adp[c] + h[c] + (2) pi[c]	-6.7
PIt6	h[e] + pi[e] <==> h[c] + pi[c]	0
PIt7	(3) na1[e] + pi[e] <==> (3) na1[c] + pi[c]	0
PMANM	[c] : man1p <==> man6p	0
PMDPHT	[c] : 5aprbu + h2o --> 4r5au + pi	6.5
PMPK	[c] : 4ampm + atp --> 2mahmp + adp	0
PNTEH	[c] : h2o + ptth --> cysam + pnto-R	0
PNTK	[c] : atp + pnto-R --> 4ppan + adp + h	-13.3
POR	[c] : coa + fdxo-4:2 + pyr <==> accoa + co2 + fdxr-4:2 + h	-2.9
PPA	[c] : h2o + ppi --> h + (2) pi	4.1
PPA_1	h2o[c] + ppi[c] --> h[e] + (2) pi[c]	0
PPBNGS	[c] : (2) 5aop --> h + (2) h2o + ppbng	-15.6
PPCDC	[c] : 4ppcys + h --> co2 + pan4p	-3.1
PPCK	[c] : atp + oaa --> adp + co2 + pep	-9.1
PPDK	[c] : atp + pi + pyr --> amp + h + pep + ppi	-15
PPIK	[c] : atp + ppi --> adp + pppi	208.1
PPNCL	[c] : 4ppan + ctp + cys-L --> 4ppcys + cdp + h + pi	-15.9
PPND	[c] : nad + pphn --> 34hpp + co2 + nadh	-14.3
PPNDH	[c] : h + pphn --> co2 + h2o + phpyr	-27.2
PPPGO	[c] : (1.5) o2 + pppg9 --> (3) h2o + ppp9	0
PPS	[c] : atp + h2o + pyr --> amp + (2) h + pep + pi	0
PPTGS2	[c] : uaagtmdga --> (2) h + pptg1 + udcpdp	0
PPTT	[c] : ipdp + pendp --> hexdp + ppi	0
PRAGS	[c] : atp + gly + pram --> adp + gar + h + pi	-6.4
PRAI	[c] : pran <==> 2cpr5p	0.5
PRAIS	[c] : atp + fpram --> adp + air + h + pi	19.3
PRAMPC	[c] : h + h2o + prbamp --> prfp	14.8
PRASCS	[c] : 5aizc + asp-L + atp <==> 25aics + adp + h + pi	-10.3
PRATPP	[c] : h2o + prbatp --> h + ppi + prbamp	-17.4
PRE6AS	[c] : amet + h2o + pre5 --> ac + ahcys + h + pre6a	0
PRFGS	[c] : atp + fgam + gln-L + h2o --> adp + fpram + glu-L + (2) h + pi	78.3
PRMICI	[c] : prfp <==> prlp	0.4
PROt5	na1[e] + pro-L[e] <==> na1[c] + pro-L[c]	0
PRPPS	[c] : atp + r5p <==> amp + h + prpp	-13.4
PSCVT	[c] : pep + skm5p <==> 3psme + pi	9.9
PSERT	[c] : 3php + glu-L --> akg + pser-L	0.1
PSP_L	[c] : h2o + pser-L --> pi + ser-L	6.6
PSRED3	(2) h[e] + mql7[c] + ss[e] --> (2) h2s[e] + mqn7[c]	-78
PSULF	[e] : h2s + s <==> (2) h + ss	-12.3
PTAr	[c] : accoa + pi <==> actp + coa	-5.7
PTHPS	[c] : ahdt --> 6pthp + pppi	0
PTPAT	[c] : atp + h + pan4p <==> dpcoa + ppi	9.9
PYK	[c] : adp + h + pep --> atp + pyr	4.2
PYRZAM	[c] : h2o + malm --> male + nh4	37.2
PYRt2	#N/A	0
QULNS	[c] : dhap + iasp --> (2) h2o + pi + quln	-2.3
RBFK	[c] : atp + ribflv --> adp + fmn + h	-13.6
RBFSa	[c] : 4r5au + db4p --> dmlz + (2) h2o + pi	-4
RBFSb	[c] : (2) dmlz --> 4r5au + ribflv	-37.8
RBK	[c] : atp + rib-D --> adp + h + r5p	-13.2
RBZP	[c] : 5prdmbz + h2o --> pi + rdmbzi	6.6
RNDR1	[c] : adp + trdrd --> dadp + h2o + trdox	0
RNDR2	[c] : gdp + trdrd --> dgdp + h2o + trdox	0
RNDR3	[c] : cdp + trdrd --> dcdp + h2o + trdox	0
RNDR4	[c] : trdrd + udp --> dudp + h2o + trdox	0
RPE	[c] : ru5p-D <==> xu5p-D	0
RPI	[c] : r5p <==> ru5p-D	0.4
SADT2	[c] : atp + gtp + h2o + so4 --> aps + gdp + pi + ppi	-56.1
SBDH	[c] : nadp + sbt6p --> h + nadph + srb1p	0
SDPDS	[c] : h2o + sl26da --> 26dap-LL + succ	-0.3
SDPTA	[c] : akg + sl26da <==> glu-L + sl2a6o	-0.1
SERAT	[c] : accoa + ser-L <==> acser + coa	-3.8
SERD_L	[c] : ser-L --> nh4 + pyr	-7.5
SHCHCS2	[c] : ichor + ssaltpp --> 2shchc + h + pyr + thmpp	51
SHCHD	[c] : nadp + shcl --> (2) h + nadph + srch	0
SHCHF	[c] : fe2 + srch --> (2) h + sheme	0
SHK3D	[c] : 3dhsk + h + nadph <==> nadp + skm	10.9
SHKK	[c] : atp + skm --> adp + h + skm5p	-13.3
SO4t2	h[e] + so4[e] --> h[c] + so4[c]	0
SOD	[c] : (2) h + (2) o2- --> h2o2 + o2	-3.6
SPMS	[c] : ametam + ptrc --> 5mta + h + spmd	-10.2
SUCBZL	[c] : atp + coa + sucbz --> amp + ppi + sbzcoa	-11.6
SUCBZS	[c] : 2shchc --> h2o + sucbz	-23.7
SUCFUMtdc	fum[e] + succ[c] <==> fum[c] + succ[e]	0
SUCOAS	[c] : atp + coa + succ <==> adp + pi + succoa	-0.9
SULR	[c] : (3) h2o + h2s + (3) nadp <==> (5) h + (3) nadph + so3	126.8
SULabc	atp[c] + h2o[c] + so4[e] --> adp[c] + h[c] + pi[c] + so4[c]	-6.7
TADSK	[c] : atp + h2o + lipidA --> adp + h + lipid4 + pi	-476.8
TAL	[c] : g3p + s7p <==> e4p + f6p	-1.7
TDACPHL	[c] : h2o + tdeacp --> acp + h + myrt	0
TDMAT6	[c] : 2ttdeacp + h + nadh --> nad + tdeacp	0
TDPDRR	[c] : dtdp6dm + nadp <==> dtdpddm + h + nadph	0
TDPGDH	[c] : dtdpglc --> dtdpddg + h2o	0
THDPS	[c] : h2o + succoa + thdp --> coa + sl2a6o	11.7
THPDH	[c] : nad + phthr --> amopbut-L + h + nadh	0
THRA	[c] : thr-L <==> acald + gly	3
THRD_L	[c] : thr-L --> 2obut + nh4	215.6
THRLAD	[c] : thr-LA --> acald + gly	3
THRS	[c] : h2o + phom --> pi + thr-L	4.9
TKT1	[c] : r5p + xu5p-D <==> g3p + s7p	-1.9
TKT2	[c] : e4p + xu5p-D <==> f6p + g3p	-1.7
TMDK1	[c] : atp + thymd --> adp + dtmp + h	-13.3
TMDS	[c] : dump + mlthf --> dhf + dtmp	-16
TMPK	[c] : atp + thmmp --> adp + thmpp	0
TMPPP	[c] : 2mahmp + 4mpetz + h --> ppi + thmmp	0.4
TPI	[c] : dhap <==> g3p	1.5
TRDR	[c] : h + nadph + trdox --> nadp + trdrd	0
TRE6PP	[c] : h2o + tre6p --> pi + tre	6.6
TRPS1	[c] : 3ig3p + ser-L --> g3p + h2o + trp-L	-9.3
TYRTA	[c] : akg + tyr-L <==> 34hpp + glu-L	-0.1
UAAGDS	[c] : 26dap-M + atp + uamag --> adp + h + pi + ugmd	-6.4
UACAT	[c] : 3htdacp + uacgam --> acp + u3aga	0
UAG2E	[c] : uacgam <==> uacmam	0
UAG2EMA	[c] : h2o + uacgam <==> acmana + h + udp	-13.9
UAGCVT	[c] : pep + uacgam --> pi + uaccg	10
UAGDP	[c] : acgam1p + h + utp --> ppi + uacgam	9.9
UAGPT3	[c] : uacgam + uagmda --> h + uaagmda + udp	0
UAGT3	[c] : (5) gly + uaagtmda --> (5) h2o + uaagtmdga	0
UAMAGS	[c] : atp + glu-D + uama --> adp + h + pi + uamag	-6.3
UAMAS	[c] : ala-L + atp + uamr --> adp + h + pi + uama	-6.5
UAPGR	[c] : h + nadph + uaccg --> nadp + uamr	-24.8
UDCPDP	[c] : h2o + udcpdp --> h + pi + udcpp	-6.6
UDCPK	[c] : atp + udcp --> adp + h + udcpp	-198.6
UDPDPS	[c] : decdp + ipdp --> ppi + udcpdp	0
UDPG4E	[c] : udpg <==> udpgal	0
UDPGD	[c] : h2o + (2) nad + udpg <==> (3) h + (2) nadh + udpglcur	-104.7
UGMDDS	[c] : alaala + atp + ugmd --> adp + h + pi + ugmda	-6.4
UGSAT	[c] : acp + h + u23ga <==> 3htdacp + u3hga	0
UHGADA	[c] : h2o + u3aga --> ac + u3hga	-1.9
UPP3MT	[c] : (2) amet + uppg3 --> (2) ahcys + h + shcl	-0.1
UPP3S	[c] : hmbil --> h2o + uppg3	-0.1
UPPDC1	[c] : (4) h + uppg3 --> (4) co2 + cpppg3	0
UPPRT	[c] : prpp + ura --> ppi + ump	0
URAt6	h[e] + ura[e] <==> h[c] + ura[c]	0
URIDK1	[c] : atp + ump --> adp + udp	-0.1
URIDK2	[c] : atp + dump --> adp + dudp	-0.1
VALTA	[c] : akg + val-L <==> 3mob + glu-L	0
VALabc	atp[c] + h2o[c] + val-L[e] --> adp[c] + h[c] + pi[c] + val-L[c]	-6.7
VALt6	h[e] + val-L[e] <==> h[c] + val-L[c]	0
ZN2abc1	atp[c] + h2o[c] + zn2[c] --> adp[c] + h[c] + pi[c] + zn2[e]	0
ZN2abc2	atp[c] + h2o[c] + zn2[e] --> adp[c] + h[c] + pi[c] + zn2[c]	0
