# Supplementary material for: Thermodynamic analysis of regulation in metabolic networks using constraint-based modeling
Source: BMC Res Notes. 2010 May 5;3:125. doi: 10.1186/1756-0500-3-125 (PMC2873351; doi:10.1186/1756-0500-3-125)
Supplement: Additional file 3 — Supplemental table S8: List of model predicted reactions in G. sulfurreducens and their corresponding gene expression ranges. Gene expression ranges under various environmental and genetic perturbations filtered below a co-variance threshold for reactions subject to regulatory control and bottleneck reactions in G. sulfurreducens. [file 1756-0500-3-125-S3.XLS]

## Sheet: Sheet1
Reactions in G. sulfurreducens predicted to be bottlenecks and regulatory targets, their corresponding genes and their gene expression fold changes
Reactions subject to regulation
Reaction abbreviation	GSU	Lower range	Upper range	Upper range-Lower range
CS	GSU1106	-3.11	0.06	3.17
ADCL	GSU0523	-0.54	0.52	1.06
ACLS	GSU1736	-2.14	0.5	2.64
	GSU1910	-0.91	0.37	1.28
	GSU1911	-0.13	0.59	0.72
ACHBS	GSU1736	-2.14	0.5	2.64
	GSU1910	-0.91	0.37	1.28
	GSU1911	-0.13	0.59	0.72
DHDPS	GSU0159	-0.96	0.52	1.48
LDH_L	GSU1466	-0.36	1.62	1.98
PC	GSU2428	-0.62	0.83	1.45
ME1x	GSU2308	-0.57	0.62	1.19
PPDK	GSU0580	-0.786	1.17	1.956
Bottleneck reactions
Reaction abbreviation	Gene name	Lower range	Upper range	Upper range-Lower range
MDH	GSU1466	-0.24	0.22	0.46
FUM	GSU0994	-0.83	0.45	1.28
ADSL1	GSU1632	-0.83	0.45	1.28
ADSL2	GSU1632	-0.83	0.45	1.28
ASPT	GSU1061	-0.47	0.28	0.75
	GSU1242	-1.06	0.42	1.48
ME2	GSU1700	-0.72	0.42	1.14
ALAD_L	GSU2292	-0.54	0.35	0.89
